# Supplementary material for: Fun30 and Rtt109 Mediate Epigenetic Regulation of the DNA Damage Response Pathway in C. albicans
Source: J Fungi (Basel). 2022 May 25;8(6):559. doi: 10.3390/jof8060559 (PMC9225650; doi:10.3390/jof8060559)
Supplement: Supplementary file 1 [file jof-08-00559-s001.zip]

Archive with 1 entries (1 files):
- jof-1663165-supplementary.pdf
